# Supplementary material for: TED—Trazodone Efficacy in Depression: A Naturalistic Study on the Efficacy of Trazodone in an Extended-Release Formulation Compared to SSRIs in Patients with a Depressive Episode—Preliminary Report
Source: Brain Sci. 2023 Jan 2;13(1):86. doi: 10.3390/brainsci13010086 (PMC9856641; doi:10.3390/brainsci13010086)
Supplement: Supplementary file 1 [file brainsci-13-00086-s001.zip]

Archive with 1 entries (1 files):
- brainsci-2084760-supplementary.pdf
